# Supplementary material for: Bis(1H-imidazole-κN 3)bis­(2-oxidopyridinium-3-carboxyl­ato-κ2 O 2,O 3)cobalt(II)
Source: Acta Crystallogr Sect E Struct Rep Online. 2009 Jul 25;65(Pt 8):m987–8. doi: 10.1107/S1600536809028694 (PMC2977295; doi:10.1107/S1600536809028694)
Supplement: Supplementary file 2 [file e-65-0m987-Isup2.hkl]

#
# h,k,l, Fc-squared, Fo-squared, sigma(Fo-squared) and status flag
#
data_I
_shelx_title ' P in C2/c'
_shelx_refln_list_code          4
_shelx_F_calc_maximum      291.60
_exptl_crystal_F_000       964.00
_reflns_d_resolution_high  0.8285
 
loop_
 _symmetry_equiv_pos_as_xyz
 'x, y, z'
 '-x, y, -z+1/2'
 'x+1/2, y+1/2, z'
 '-x+1/2, y+1/2, -z+1/2'
 '-x, -y, -z'
 'x, -y, z-1/2'
 '-x+1/2, -y+1/2, -z'
 'x+1/2, -y+1/2, z-1/2'
 
_cell_length_a    16.5941
_cell_length_b    10.0524
_cell_length_c    12.8271
_cell_angle_alpha  90.000
_cell_angle_beta  111.407
_cell_angle_gamma  90.000
 
_shelx_F_squared_multiplier     1.000
 
loop_
 _refln_index_h
 _refln_index_k
 _refln_index_l
 _refln_F_squared_calc
 _refln_F_squared_meas
 _refln_F_squared_sigma
 _refln_observed_status
   2   0   0    54390.92    53557.30    464.32 o
   4   0   0    85033.40    82672.77    707.27 o
   6   0   0    10795.74    11455.99    123.40 o
   8   0   0    12169.00    10890.66    126.59 o
  10   0   0    17037.13    17226.12    189.97 o
  12   0   0      650.05      708.73     66.06 o
  14   0   0        4.08        0.00     19.74 o
  16   0   0      680.29      670.17     81.39 o
  18   0   0      580.36      634.85     90.63 o
   1   1   0     5736.33     6152.89     49.32 o
   3   1   0      375.50      390.34     20.35 o
   5   1   0    30742.61    30698.70    245.41 o
   7   1   0       94.46      128.60      8.63 o
   9   1   0     7365.90     7411.35     71.17 o
  11   1   0      734.07      710.55     20.32 o
  13   1   0      145.80       68.17     21.36 o
  15   1   0      938.55      827.06     59.76 o
  17   1   0       33.93       54.68     23.28 o
   0   2   0      273.37      376.56     12.87 o
   2   2   0    11114.70    11323.04     81.71 o
   4   2   0     6475.20     6689.53     57.32 o
   6   2   0     9091.45     8958.41     76.02 o
   8   2   0     6816.37     6450.93     78.95 o
  10   2   0       17.93       12.82      5.51 o
  12   2   0      360.61      347.13     25.57 o
  14   2   0     1914.21     1967.75     83.76 o
  16   2   0     1063.43      975.73     67.94 o
  18   2   0      185.56      322.46     69.64 o
   1   3   0     9232.22     9290.34     80.93 o
   3   3   0     1880.97     1983.99     27.40 o
   5   3   0      408.31      363.22     13.29 o
   7   3   0      295.09      331.85     12.41 o
   9   3   0      341.80      345.60     13.88 o
  11   3   0      481.42      481.82     25.42 o
  13   3   0      423.12      335.95     40.11 o
  15   3   0      436.51      526.38     51.84 o
  17   3   0       94.26       73.30     31.55 o
   0   4   0     8518.74     8691.46    192.23 o
   2   4   0     8456.75     8339.53     80.87 o
   4   4   0    14249.56    13746.41     94.25 o
   6   4   0     4771.09     4638.23     46.78 o
   8   4   0      561.45      527.91     15.84 o
  10   4   0      306.88      313.67     15.46 o
  12   4   0       59.55       52.71     11.78 o
  14   4   0      976.44     1137.43     68.03 o
  16   4   0      944.64      910.20     69.56 o
   1   5   0      506.60      502.44     12.96 o
   3   5   0      693.24      674.27     14.92 o
   5   5   0      613.16      668.22     17.82 o
   7   5   0      709.35      712.32     17.34 o
   9   5   0      113.43      115.43     10.71 o
  11   5   0      102.73      105.84     14.16 o
  13   5   0       36.47       44.87     14.68 o
  15   5   0      130.02       75.97     42.73 o
   0   6   0     7244.45     6998.25     79.80 o
   2   6   0     5527.16     5116.38     46.54 o
   4   6   0     1244.97     1167.75     30.31 o
   6   6   0     1643.63     1620.79     26.47 o
   8   6   0     1135.60     1207.77     25.94 o
  10   6   0      302.01      313.22     22.97 o
  12   6   0     1180.22     1191.55     40.73 o
  14   6   0      699.90      614.38     46.34 o
   1   7   0        3.87        0.00      4.97 o
   3   7   0      431.96      460.04     16.69 o
   5   7   0     1185.82     1158.59     23.52 o
   7   7   0       64.60       63.21      9.41 o
   9   7   0      344.98      332.33     20.40 o
  11   7   0      195.00      198.14     22.27 o
  13   7   0       24.00       24.27     15.78 o
   0   8   0    10235.54     9687.62    206.11 o
   2   8   0     4171.05     4111.88     49.68 o
   4   8   0      682.46      677.75     23.24 o
   6   8   0       22.25       12.52      8.13 o
   8   8   0      133.26      162.80     16.80 o
  10   8   0     1467.89     1550.29     64.23 o
  12   8   0      536.68      527.41     33.20 o
  14   8   0      101.09       86.94     27.53 o
   1   9   0      210.84      203.06     15.43 o
   3   9   0       55.98       34.84     10.56 o
   5   9   0      476.44      479.21     22.57 o
   7   9   0      471.59      454.51     25.25 o
   9   9   0      759.22      784.62     38.69 o
  11   9   0        5.83        4.09     14.20 o
   0  10   0      137.80       93.10     18.39 o
   2  10   0      885.93      871.47     30.17 o
   4  10   0     1128.41     1042.26     31.91 o
   6  10   0      919.36      919.89     32.38 o
   8  10   0      844.71      920.65     43.19 o
  10  10   0       29.49        0.32     23.39 o
   1  11   0       47.46       50.70     11.26 o
   3  11   0        0.25       10.21      9.29 o
   5  11   0      213.27      221.80     18.89 o
   7  11   0       13.66        8.65     21.11 o
   0  12   0     2380.84     2564.09    152.16 o
   2  12   0      797.89      904.74     42.33 o
 -19   1   1       79.85       83.89     49.90 o
 -17   1   1       73.48      106.27     28.67 o
 -15   1   1      532.40      552.65     48.44 o
 -13   1   1     3913.56     3798.43     56.42 o
 -11   1   1     3331.63     3447.18     48.03 o
  -9   1   1      234.47      232.17     12.77 o
  -7   1   1      185.17      121.82      7.87 o
  -5   1   1    29721.61    29441.60    194.51 o
  -3   1   1    34137.77    35060.45    241.98 o
  -1   1   1    12990.01    14109.20    126.12 o
   1   1   1    10490.12    10726.75    136.17 o
   3   1   1    12733.84    12241.56     86.82 o
   5   1   1     2889.02     2779.00     32.22 o
   7   1   1      275.57      286.86     13.52 o
   9   1   1      856.02      767.24     18.74 o
  11   1   1     6791.93     6498.67     78.62 o
  13   1   1     2908.65     2935.51    100.54 o
  15   1   1      165.51      227.54     36.55 o
  17   1   1      112.82      124.38     35.39 o
 -18   2   1      120.40      147.32     35.84 o
 -16   2   1        3.39        1.28     17.21 o
 -14   2   1      322.07      348.18     64.89 o
 -12   2   1        1.87        0.00      7.46 o
 -10   2   1      219.96      258.26     12.73 o
  -8   2   1       46.88       27.66      5.82 o
  -6   2   1       13.68        7.54      3.95 o
  -4   2   1     4210.28     4425.60     41.42 o
  -2   2   1       55.00       79.36      5.93 o
   0   2   1     4640.18     4827.79     48.11 o
   2   2   1      241.84      200.23     13.92 o
   4   2   1      124.57      132.85     10.28 o
   6   2   1      399.90      432.85     14.24 o
   8   2   1      146.86      191.12     10.77 o
  10   2   1      212.44      211.36     12.48 o
  12   2   1        0.22        0.00     10.45 o
  14   2   1       18.81       25.94     18.37 o
  16   2   1       57.64       31.58     37.49 o
 -17   3   1      597.98      680.63     61.21 o
 -15   3   1     1186.62     1283.09    164.23 o
 -13   3   1       76.50       72.29     15.18 o
 -11   3   1      143.67      151.19     15.18 o
  -9   3   1     1868.49     1940.84     31.42 o
  -7   3   1    13992.48    14052.98    103.89 o
  -5   3   1    25222.41    25396.81    175.07 o
  -3   3   1    13678.21    13860.59    125.88 o
  -1   3   1      309.77      260.57     10.31 o
   1   3   1     3459.21     3275.18     36.17 o
   3   3   1     8118.76     8109.85     69.95 o
   5   3   1     1668.34     1644.02     25.36 o
   7   3   1     3841.33     3709.16     40.45 o
   9   3   1     4558.02     4630.62     56.96 o
  11   3   1      485.94      470.25     22.20 o
  13   3   1      292.87      253.55     36.42 o
  15   3   1     1067.71      959.28     88.59 o
  17   3   1      546.25      623.93     87.97 o
 -16   4   1       26.44        0.00     26.74 o
 -14   4   1        0.60       10.02     13.81 o
 -12   4   1      581.16      561.13     34.17 o
 -10   4   1        1.73        4.93      6.79 o
  -8   4   1     1770.74     1838.86     27.33 o
  -6   4   1        3.94        0.33      4.35 o
  -4   4   1     3908.92     3942.18     39.40 o
  -2   4   1     2457.00     2455.01     38.45 o
   0   4   1     3632.54     3967.67     44.01 o
   2   4   1     2506.66     2496.99     34.54 o
   4   4   1     2066.40     2124.35     28.88 o
   6   4   1     2968.74     3030.47     37.86 o
   8   4   1      449.33      459.39     15.38 o
  10   4   1      534.77      561.05     23.45 o
  12   4   1       56.07       50.77     14.93 o
  14   4   1       30.09       15.45     21.48 o
  16   4   1        0.79       18.14     25.94 o
 -15   5   1      262.42      272.87     42.82 o
 -13   5   1      484.09      496.80     28.18 o
 -11   5   1      433.31      507.08     24.52 o
  -9   5   1      986.78      997.13     31.33 o
  -7   5   1     4263.05     4111.77     47.61 o
  -5   5   1     4933.58     4649.37     45.50 o
  -3   5   1     4297.59     4162.36     41.09 o
  -1   5   1     6127.76     6131.29     51.78 o
   1   5   1    12311.38    12355.17     79.40 o
   3   5   1     6554.58     6386.61     54.21 o
   5   5   1       85.63       67.71      7.40 o
   7   5   1      103.86      100.14      9.04 o
   9   5   1     1749.96     1756.68     35.56 o
  11   5   1     2264.67     2390.36     56.34 o
  13   5   1      836.17      743.05     38.56 o
  15   5   1      242.48      225.00     60.98 o
 -14   6   1        4.52        9.34     20.47 o
 -12   6   1       41.35       43.17     14.80 o
 -10   6   1      104.68      102.67     14.84 o
  -8   6   1       65.63       75.01     10.64 o
  -6   6   1       63.93       61.60      8.11 o
  -4   6   1      216.61      260.08     11.53 o
  -2   6   1       52.15       61.60      7.01 o
   0   6   1     2458.70     2679.25     31.86 o
   2   6   1      181.42      218.94     12.51 o
   4   6   1      461.29      521.58     15.85 o
   6   6   1      221.97      236.12     12.44 o
   8   6   1       31.31       29.99      7.92 o
  10   6   1      295.47      290.33     22.28 o
  12   6   1       11.87       17.04     13.69 o
  14   6   1       15.15        0.00     21.34 o
 -15   7   1      413.96      386.47     43.56 o
 -13   7   1      477.25      491.54     31.66 o
 -11   7   1      256.13      289.19     24.87 o
  -9   7   1      339.69      356.00     27.28 o
  -7   7   1     3879.70     4003.92     52.40 o
  -5   7   1     4386.16     4329.91     49.74 o
  -3   7   1      185.13      147.54     11.13 o
  -1   7   1     3021.81     2895.85     41.10 o
   1   7   1    11716.05    11406.92     92.60 o
   3   7   1     3604.97     3462.58     40.51 o
   5   7   1       11.69       16.15      6.64 o
   7   7   1      290.22      287.18     14.89 o
   9   7   1      632.53      657.68     31.91 o
  11   7   1     3882.97     4128.40     77.52 o
  13   7   1     1325.52     1450.82     54.64 o
 -14   8   1       34.96       34.34     18.50 o
 -12   8   1      225.16      213.72     24.39 o
 -10   8   1      120.83      126.35     16.27 o
  -8   8   1      641.56      666.50     27.32 o
  -6   8   1      583.46      590.92     21.11 o
  -4   8   1       85.99       74.52     10.07 o
  -2   8   1      993.80      952.06     25.97 o
   0   8   1        1.64        0.00      6.74 o
   2   8   1     4148.79     4087.58     50.11 o
   4   8   1      330.89      338.43     16.75 o
   6   8   1     1631.89     1661.30     33.01 o
   8   8   1       82.90       65.92     16.14 o
  10   8   1      207.20      199.06     23.20 o
  12   8   1       95.19      107.17     21.06 o
 -11   9   1       76.13       51.91     16.63 o
  -9   9   1       49.97       42.12     13.78 o
  -7   9   1      417.73      430.83     24.87 o
  -5   9   1     2263.96     2267.85     39.82 o
  -3   9   1     4717.65     4702.77     61.23 o
  -1   9   1     1223.47     1195.63     36.79 o
   1   9   1      198.06      203.43     16.09 o
   3   9   1      885.85      883.03     28.60 o
   5   9   1      841.68      806.85     27.76 o
   7   9   1     1135.39     1301.45     39.74 o
   9   9   1      590.93      686.79     49.89 o
  11   9   1       37.73       47.80     18.63 o
 -10  10   1       40.84       47.74     18.94 o
  -8  10   1       25.47       41.11     16.25 o
  -6  10   1      734.29      728.30     34.53 o
  -4  10   1      654.48      611.74     26.15 o
  -2  10   1      139.16      104.62     13.41 o
   0  10   1      213.30      182.16     16.17 o
   2  10   1        1.15        4.66      9.39 o
   4  10   1      161.94      163.82     19.86 o
   6  10   1       32.66       27.87     11.67 o
   8  10   1        1.55        0.00     16.43 o
  10  10   1       52.43       37.26     26.44 o
  -7  11   1      212.19      162.38     25.23 o
  -5  11   1     1310.68     1411.01     41.16 o
  -3  11   1     1949.32     1989.10     53.74 o
  -1  11   1      621.85      601.20     26.73 o
   1  11   1       24.49       24.17     10.08 o
   3  11   1      127.03      103.14     14.69 o
   5  11   1      770.30      734.57     32.80 o
   7  11   1      379.87      376.54    124.91 o
  -2  12   1       12.24       33.22     14.80 o
   0  12   1       40.49       36.70     13.65 o
   2  12   1      253.86      236.79     27.01 o
 -18   0   2       10.31        0.00     25.24 o
 -16   0   2      121.61      151.19     44.98 o
 -14   0   2     2946.54     2992.58     91.83 o
 -12   0   2     7426.54     7377.13    114.91 o
 -10   0   2     3056.93     3021.07     62.42 o
  -8   0   2      576.11      642.88     21.08 o
  -6   0   2     6343.75     6374.00     75.41 o
  -4   0   2    23319.09    22783.13    209.83 o
  -2   0   2     8316.37     8392.86    103.04 o
   0   0   2    30971.99    31364.29    278.71 o
   2   0   2      326.09      357.40     18.05 o
   4   0   2     4325.86     4280.00     57.06 o
   6   0   2     4998.45     4876.26     69.44 o
   8   0   2     1067.66      971.89     26.48 o
  10   0   2     4758.24     4608.38     81.58 o
  12   0   2     1780.74     1654.13    104.96 o
  14   0   2      201.34      243.08     57.65 o
  16   0   2      532.62      616.69     85.05 o
 -19   1   2       23.17        0.00     22.25 o
 -17   1   2       95.87       83.36     30.78 o
 -15   1   2       69.59       81.81     16.00 o
 -13   1   2      301.36      305.75     19.04 o
 -11   1   2       25.01       16.62      7.88 o
  -9   1   2      309.94      308.91     11.31 o
  -7   1   2      889.17      892.55     25.88 o
  -5   1   2      192.56      214.64      9.56 o
  -3   1   2    42134.74    40514.07    308.06 o
  -1   1   2       31.76       21.43      4.00 o
   1   1   2    25308.89    25679.58    165.94 o
   3   1   2     1496.88     1442.14     33.16 o
   5   1   2      502.91      513.97     12.90 o
   7   1   2     1962.02     2166.69     40.08 o
   9   1   2      391.94      386.92     17.11 o
  11   1   2      369.59      356.83     26.35 o
  13   1   2       21.60        2.93     13.60 o
  15   1   2       21.07        7.86     20.61 o
  17   1   2       20.72       64.31     35.57 o
 -18   2   2     1142.88     1060.51     73.45 o
 -16   2   2      360.40      379.95     35.15 o
 -14   2   2       22.14        2.76      9.38 o
 -12   2   2      139.01      137.73     13.97 o
 -10   2   2     2182.59     2131.91     33.96 o
  -8   2   2    13711.46    13924.20     94.50 o
  -6   2   2    18937.37    18892.55    133.57 o
  -4   2   2    25812.48    25998.44    171.42 o
  -2   2   2    22166.99    22480.38    164.83 o
   0   2   2     4448.87     4659.70     41.92 o
   2   2   2      508.19      496.18     13.81 o
   4   2   2     6286.03     6047.91     56.09 o
   6   2   2     3258.05     3068.34     37.52 o
   8   2   2     3089.15     3192.07     36.71 o
  10   2   2     1544.46     1531.65     32.59 o
  12   2   2     3289.47     3192.84     76.81 o
  14   2   2     1722.26     1560.86    254.28 o
  16   2   2       67.80      112.93     31.22 o
 -17   3   2       90.15       47.15     33.07 o
 -15   3   2      371.99      351.64     34.85 o
 -13   3   2       85.99       76.11     12.88 o
 -11   3   2      307.09      291.47     15.53 o
  -9   3   2        4.93        5.36      4.78 o
  -7   3   2      214.94      227.50     10.14 o
  -5   3   2     1859.54     1953.20     37.38 o
  -3   3   2     3387.17     3639.38     37.44 o
  -1   3   2     5906.00     6262.93     55.15 o
   1   3   2     2089.03     2232.62     29.63 o
   3   3   2     2846.89     3057.03     37.74 o
   5   3   2      970.17     1073.90     25.00 o
   7   3   2      355.02      397.15     14.19 o
   9   3   2       20.07       24.18      7.48 o
  11   3   2       35.53       20.36     11.61 o
  13   3   2       99.02       79.46     27.10 o
  15   3   2        0.10        0.00     22.28 o
 -16   4   2      371.97      390.51     47.92 o
 -14   4   2      853.85      778.48     45.59 o
 -12   4   2      622.11      627.16     23.93 o
 -10   4   2     3054.90     3085.65     41.87 o
  -8   4   2     1161.99     1008.89     19.80 o
  -6   4   2     2848.47     2852.09     37.32 o
  -4   4   2    25487.32    26142.26    148.04 o
  -2   4   2    10953.78    10867.85     88.02 o
   0   4   2       80.92       25.33      5.47 o
   2   4   2      515.46      676.36     16.07 o
   4   4   2     4687.63     4460.03     42.41 o
   6   4   2    12639.29    12583.20     87.95 o
   8   4   2     4494.10     4308.72    101.02 o
  10   4   2      959.17      998.97     28.47 o
  12   4   2       71.35       81.10     17.87 o
  14   4   2      336.65      512.80    112.00 o
  16   4   2      343.23      316.13     72.81 o
 -17   5   2       10.30       13.66     41.23 o
 -15   5   2      145.47      104.62     39.84 o
 -13   5   2      289.91      292.79     24.80 o
 -11   5   2       57.07       62.34     11.89 o
  -9   5   2      653.96      660.93     30.62 o
  -7   5   2      564.14      529.65     15.92 o
  -5   5   2     1167.25     1146.74     20.68 o
  -3   5   2      618.83      768.39     19.43 o
  -1   5   2        2.62        0.00      3.73 o
   1   5   2      794.48      929.59     17.51 o
   3   5   2       10.77       20.99      5.53 o
   5   5   2        0.38        0.00      5.25 o
   7   5   2       16.97        6.68      6.21 o
   9   5   2        1.80       12.58      7.42 o
  11   5   2       60.47       46.87     20.45 o
  13   5   2       48.68       31.62     28.10 o
  15   5   2        0.75       12.45     27.31 o
 -16   6   2       13.84       25.99     34.36 o
 -14   6   2        5.18       28.56     19.72 o
 -12   6   2     1347.30     1401.54     35.91 o
 -10   6   2     2246.91     2277.63     43.16 o
  -8   6   2     4287.32     4298.47     58.02 o
  -6   6   2     2655.06     2665.93     35.93 o
  -4   6   2     1316.85     1245.57     24.76 o
  -2   6   2     8158.33     7659.03     64.60 o
   0   6   2     6319.40     6225.08     53.04 o
   2   6   2     1666.95     1678.18     25.93 o
   4   6   2      169.13      157.85     12.27 o
   6   6   2      181.19      179.85     14.63 o
   8   6   2      509.80      517.17     20.79 o
  10   6   2     1730.02     1746.57     43.52 o
  12   6   2     3886.54     4161.65    100.64 o
  14   6   2      962.71     1002.81     56.22 o
 -15   7   2        1.36        0.00     19.80 o
 -13   7   2        0.10        3.45     13.33 o
 -11   7   2      420.16      443.97     24.35 o
  -9   7   2      348.83      328.69     21.62 o
  -7   7   2      856.69      857.43     26.60 o
  -5   7   2      115.43       95.22      9.99 o
  -3   7   2       87.20       84.32      9.33 o
  -1   7   2       51.36       36.51      7.44 o
   1   7   2       42.06       30.67      7.36 o
   3   7   2      433.68      459.80     16.52 o
   5   7   2      704.28      716.41     21.66 o
   7   7   2      324.62      313.48     17.87 o
   9   7   2      385.64      341.62     23.26 o
  11   7   2      109.78       94.53     19.33 o
  13   7   2      333.64      329.22     37.20 o
 -14   8   2      107.07       71.90     22.13 o
 -12   8   2      779.60      770.98     35.35 o
 -10   8   2     2842.06     2972.38     55.66 o
  -8   8   2      426.27      399.13     26.85 o
  -6   8   2       12.53        8.30      7.51 o
  -4   8   2     2058.17     2062.98     42.78 o
  -2   8   2     6501.64     6427.79     65.11 o
   0   8   2     3234.59     3217.73     54.17 o
   2   8   2      104.87       84.93     10.31 o
   4   8   2      198.76      176.57     13.51 o
   6   8   2     3699.89     3763.86     58.00 o
   8   8   2     1757.99     1923.96     52.51 o
  10   8   2      333.86      334.73     28.15 o
  12   8   2       48.88       16.38     17.69 o
 -13   9   2        0.92        0.00     16.12 o
 -11   9   2      109.35       84.60     16.77 o
  -9   9   2       97.75       55.20     15.23 o
  -7   9   2       13.35        0.06     11.24 o
  -5   9   2       22.97        7.62      9.28 o
  -3   9   2     1342.30     1313.84     34.98 o
  -1   9   2      446.62      471.98     21.85 o
   1   9   2      456.72      420.88     19.67 o
   3   9   2      407.70      438.53     21.58 o
   5   9   2       37.33       39.20     11.40 o
   7   9   2      476.23      475.11     27.92 o
   9   9   2      184.48      170.27     25.92 o
  11   9   2       20.42        0.00     17.29 o
 -10  10   2       15.27        4.29     13.40 o
  -8  10   2     2126.82     2191.02     50.97 o
  -6  10   2     3334.14     3280.81     66.08 o
  -4  10   2     1860.96     1811.01     40.00 o
  -2  10   2      352.09      352.47     21.32 o
   0  10   2        5.95        0.00      8.77 o
   2  10   2      452.31      484.95     36.14 o
   4  10   2      531.46      526.15     25.18 o
   6  10   2      421.65      487.25     30.52 o
   8  10   2     1033.27      983.66     49.85 o
  -7  11   2        0.09        0.00     15.26 o
  -5  11   2        6.42       11.90     11.97 o
  -3  11   2        0.16        0.00      9.15 o
  -1  11   2      114.01      143.17     15.42 o
   1  11   2        1.79        0.00      8.64 o
   3  11   2       26.51       26.86     11.12 o
   5  11   2      448.56      490.25     33.89 o
  -2  12   2      262.70      270.35     26.08 o
   0  12   2      340.69      309.38     28.22 o
 -19   1   3      152.85       82.20     27.95 o
 -17   1   3      425.32      499.56     40.25 o
 -15   1   3      282.61      338.25     22.27 o
 -13   1   3      634.66      640.00     25.25 o
 -11   1   3     4319.15     4267.93     57.16 o
  -9   1   3    13972.02    13549.88    102.60 o
  -7   1   3    15130.18    14587.54    121.28 o
  -5   1   3       95.99       44.08      5.52 o
  -3   1   3      513.91      582.46     15.70 o
  -1   1   3    19887.09    20854.61    157.38 o
   1   1   3    14857.22    14803.01    104.77 o
   3   1   3     1377.21     1265.55     32.93 o
   5   1   3     3383.34     3353.43     41.67 o
   7   1   3     5911.67     5669.08     82.04 o
   9   1   3     3078.83     3032.53     51.78 o
  11   1   3     1407.90     1441.56     34.57 o
  13   1   3      880.28      852.58     79.73 o
  15   1   3      484.68      537.55     57.50 o
 -18   2   3        4.16       23.24     29.74 o
 -16   2   3       77.86       69.10     20.56 o
 -14   2   3       63.56       51.71     12.10 o
 -12   2   3      539.10      547.04     22.92 o
 -10   2   3       92.61       93.56      9.93 o
  -8   2   3      683.58      742.51     18.61 o
  -6   2   3      150.87      167.28      7.33 o
  -4   2   3      637.64      618.56     13.42 o
  -2   2   3      970.14      902.36     15.33 o
   0   2   3      560.58      415.24     11.48 o
   2   2   3     1234.60     1102.26     19.11 o
   4   2   3       27.14       44.08      6.42 o
   6   2   3      249.62      277.13     10.44 o
   8   2   3      142.90      153.40     16.45 o
  10   2   3        3.50        9.06      8.59 o
  12   2   3        7.28        0.00     11.51 o
  14   2   3       55.22       51.33     25.97 o
  16   2   3        0.09        0.00     31.99 o
 -17   3   3      505.56      541.11    100.92 o
 -15   3   3     1422.31     1508.52     49.78 o
 -13   3   3      111.36      122.78     17.96 o
 -11   3   3       54.61       42.63      9.02 o
  -9   3   3     7087.82     6995.95     63.01 o
  -7   3   3    18036.91    18211.07    125.81 o
  -5   3   3    15214.29    14882.81    117.82 o
  -3   3   3     3071.31     3065.86     52.60 o
  -1   3   3      363.63      403.43     12.00 o
   1   3   3     1327.13     1179.18     21.90 o
   3   3   3     3853.64     3544.08     69.27 o
   5   3   3     3368.65     3116.39     35.58 o
   7   3   3     8910.97     8789.71     74.81 o
   9   3   3     6178.16     6284.15     75.11 o
  11   3   3      410.09      435.47     46.38 o
  13   3   3       18.64       24.10     14.15 o
  15   3   3      171.34      142.31     36.82 o
 -18   4   3      189.68      250.99     64.81 o
 -16   4   3       90.92       98.50     25.86 o
 -14   4   3      285.69      223.53     22.12 o
 -12   4   3      266.80      251.54     20.25 o
 -10   4   3      371.32      385.07     19.57 o
  -8   4   3     3085.38     3110.78     35.98 o
  -6   4   3        4.16        4.90      4.31 o
  -4   4   3     6038.26     6596.93     57.58 o
  -2   4   3       12.97       13.65      4.08 o
   0   4   3     2691.12     3035.38     33.00 o
   2   4   3       79.89      114.75      8.02 o
   4   4   3      238.55      357.67     14.15 o
   6   4   3      653.21      711.36     20.66 o
   8   4   3      131.42      115.81     11.37 o
  10   4   3       41.57       20.72      9.85 o
  12   4   3       23.41       20.62     14.25 o
  14   4   3       10.47       23.74     26.25 o
 -17   5   3      148.26      183.37     32.58 o
 -15   5   3      232.45      272.31     34.81 o
 -13   5   3     1432.89     1475.12     45.31 o
 -11   5   3     3298.11     3313.26     51.35 o
  -9   5   3     3077.40     3121.02     47.64 o
  -7   5   3     1712.09     1675.50     29.03 o
  -5   5   3     2043.68     1979.90     30.89 o
  -3   5   3     7244.08     7136.46     59.32 o
  -1   5   3     4787.92     4731.09     41.92 o
   1   5   3      157.22      133.72      8.65 o
   3   5   3      401.26      342.26     13.56 o
   5   5   3     4393.96     4337.84     46.72 o
   7   5   3     6155.86     6238.76     65.70 o
   9   5   3     2526.48     2610.98     49.88 o
  11   5   3      483.25      557.73     34.77 o
  13   5   3      176.33      166.68     26.87 o
  15   5   3      123.51      114.87     51.81 o
 -16   6   3        1.59       12.98     20.47 o
 -14   6   3       10.06        3.68     15.27 o
 -12   6   3       16.76        8.85     10.84 o
 -10   6   3       31.37       26.61     10.06 o
  -8   6   3       26.51       39.28      9.83 o
  -6   6   3        7.51        9.08      6.02 o
  -4   6   3       85.14       91.47      9.37 o
  -2   6   3       11.92       19.46      6.32 o
   0   6   3     1196.26     1263.12     24.13 o
   2   6   3        1.68        0.00      4.68 o
   4   6   3      164.51      191.74     13.57 o
   6   6   3        7.20        6.38      7.14 o
   8   6   3        5.49        7.59      7.88 o
  10   6   3        5.67        4.58     13.10 o
  12   6   3        7.77       16.90     15.32 o
  14   6   3       11.28        0.00     19.51 o
 -15   7   3       31.43        0.00     20.75 o
 -13   7   3     1491.48     1449.68     39.96 o
 -11   7   3     2939.35     2980.90     53.82 o
  -9   7   3      972.38      957.85     30.79 o
  -7   7   3      890.27      879.67     26.39 o
  -5   7   3     2062.42     2107.44     33.78 o
  -3   7   3     1324.11     1189.70     25.11 o
  -1   7   3     2492.52     2434.98     36.10 o
   1   7   3     3026.87     2938.44     47.96 o
   3   7   3      989.00      970.92     24.11 o
   5   7   3      835.86      836.97     36.48 o
   7   7   3      490.02      553.86     23.09 o
   9   7   3     1173.96     1273.97     39.68 o
  11   7   3     1895.04     2071.07     73.58 o
  13   7   3      260.56      230.90     47.98 o
 -14   8   3       76.76       70.89     22.55 o
 -12   8   3      348.01      409.91     25.94 o
 -10   8   3      198.97      164.09     18.03 o
  -8   8   3       94.35       86.86     14.38 o
  -6   8   3      672.16      628.00     21.52 o
  -4   8   3       95.31       89.01     10.79 o
  -2   8   3     1280.00     1227.51     27.63 o
   0   8   3        5.91        2.26      6.88 o
   2   8   3       96.70      115.10     12.12 o
   4   8   3      180.43      193.83     14.62 o
   6   8   3       11.76        6.50      9.85 o
   8   8   3      871.54      865.39     34.32 o
  10   8   3       83.57       53.67     18.38 o
  12   8   3       56.43       46.37     26.66 o
 -13   9   3      115.29       82.75     20.89 o
 -11   9   3        3.06       10.09     13.19 o
  -9   9   3      997.03      986.83     35.65 o
  -7   9   3     4625.75     4540.09     72.29 o
  -5   9   3     2735.13     2680.18     43.63 o
  -3   9   3       49.47       62.64     11.47 o
  -1   9   3      328.22      270.41     16.71 o
   1   9   3      512.27      504.88     21.39 o
   3   9   3     3934.29     3887.79     55.15 o
   5   9   3     1451.06     1485.14     42.08 o
   7   9   3      572.18      537.24     29.86 o
   9   9   3      512.65      529.21     38.97 o
 -10  10   3       48.37       33.05     13.82 o
  -8  10   3       29.63        4.96     14.29 o
  -6  10   3      523.19      507.11     32.09 o
  -4  10   3      244.81      293.19     25.82 o
  -2  10   3       65.82       36.86     10.98 o
   0  10   3       64.47       50.32     11.26 o
   2  10   3        1.98        0.00      9.30 o
   4  10   3       94.46       64.53     15.13 o
   6  10   3       89.08      111.14     21.77 o
   8  10   3        9.04       20.45     22.62 o
  -7  11   3      733.67      706.04     45.22 o
  -5  11   3      360.11      376.13     28.64 o
  -3  11   3      356.17      398.61     23.63 o
  -1  11   3      623.12      675.47     28.43 o
   1  11   3      401.06      488.60     25.56 o
   3  11   3       50.79       57.15     13.51 o
   5  11   3      244.37      264.22     29.19 o
 -18   0   4       40.43       77.38     32.65 o
 -16   0   4      224.20      200.19     27.82 o
 -14   0   4      794.46      860.65     41.58 o
 -12   0   4    15603.92    15471.93    192.20 o
 -10   0   4    24663.31    24012.62    255.75 o
  -8   0   4      420.14      389.33     18.08 o
  -6   0   4     3343.22     3555.81     59.09 o
  -4   0   4      101.65      161.12     14.30 o
  -2   0   4     3698.22     3802.18     74.20 o
   0   0   4    24797.57    25216.60    298.08 o
   2   0   4     4468.27     4593.75     61.94 o
   4   0   4     8144.33     8419.35    112.91 o
   6   0   4     6408.59     6304.98    124.15 o
   8   0   4      584.63      563.78     31.12 o
  10   0   4     2714.90     2761.45     69.53 o
  12   0   4     1709.90     1762.49    104.26 o
  14   0   4       56.00      121.12     46.82 o
 -19   1   4       31.83        0.00     29.88 o
 -17   1   4      116.67       92.28     16.12 o
 -15   1   4      161.20      175.75     17.75 o
 -13   1   4      184.85      211.32     17.23 o
 -11   1   4      153.90      131.19     15.90 o
  -9   1   4      568.42      585.58     16.89 o
  -7   1   4     1422.29     1415.46     23.24 o
  -5   1   4     7014.56     7050.04     60.08 o
  -3   1   4    10407.87    10744.55    102.18 o
  -1   1   4    16521.64    16574.36    137.76 o
   1   1   4        2.44        6.70      3.81 o
   3   1   4     1788.77     1690.04     29.42 o
   5   1   4     3051.16     3179.84     39.15 o
   7   1   4      457.03      486.20     20.22 o
   9   1   4      430.15      392.86     20.18 o
  11   1   4      220.23      178.25     16.98 o
  13   1   4       20.33        0.00     15.05 o
  15   1   4        7.06        0.00     20.69 o
 -18   2   4      540.03      501.31     53.43 o
 -16   2   4      580.74      608.95     29.30 o
 -14   2   4      478.79      534.76     25.22 o
 -12   2   4     2333.45     2312.10     55.13 o
 -10   2   4     3294.64     3099.00     42.08 o
  -8   2   4     5750.59     5605.28     56.08 o
  -6   2   4     3690.43     3568.87     34.31 o
  -4   2   4     2899.09     2985.81     33.56 o
  -2   2   4    13149.16    13744.06    115.82 o
   0   2   4     1769.57     1674.70     27.77 o
   2   2   4     8187.87     7902.27     59.93 o
   4   2   4     9685.64     9744.17     81.32 o
   6   2   4     4225.38     3959.98     55.60 o
   8   2   4     2866.69     2844.68     49.04 o
  10   2   4      323.49      345.61     22.66 o
  12   2   4      419.75      476.49     32.59 o
  14   2   4      536.62      592.04     61.61 o
 -17   3   4      219.58      188.52     27.15 o
 -15   3   4      125.50      126.83     31.40 o
 -13   3   4       18.37        2.94     10.41 o
 -11   3   4     1764.38     1814.47     34.16 o
  -9   3   4     1112.52     1167.28     23.03 o
  -7   3   4     3624.55     3696.53     53.04 o
  -5   3   4      383.54      373.02     13.67 o
  -3   3   4      225.70      315.80     14.23 o
  -1   3   4       38.98       25.10      5.68 o
   1   3   4       42.31       76.25      8.14 o
   3   3   4      874.27     1013.73     19.77 o
   5   3   4      403.55      404.90     16.64 o
   7   3   4      242.55      264.02     17.34 o
   9   3   4       70.24       59.70     11.66 o
  11   3   4       99.49       90.96     14.30 o
  13   3   4       29.68       27.29     19.43 o
  15   3   4       31.08        0.00     37.15 o
 -18   4   4       30.53       39.60     30.66 o
 -16   4   4     1779.43     1956.86     54.81 o
 -14   4   4     3572.19     3610.00     70.12 o
 -12   4   4      100.29      115.68     16.85 o
 -10   4   4      541.73      544.10     29.13 o
  -8   4   4     5083.65     4878.92     56.84 o
  -6   4   4    14339.72    14963.52    105.97 o
  -4   4   4     9456.11     9421.98     74.87 o
  -2   4   4     4478.51     5207.68     52.16 o
   0   4   4      800.78     1174.62     19.95 o
   2   4   4     6879.32     6864.11     60.64 o
   4   4   4    12916.85    12814.08    146.78 o
   6   4   4     8010.33     8295.58     75.46 o
   8   4   4     2246.65     2134.28     48.67 o
  10   4   4      741.18      667.47     31.14 o
  12   4   4       55.19       43.62     17.22 o
  14   4   4       54.07       79.05     25.32 o
 -17   5   4       51.55       56.96     24.03 o
 -15   5   4        0.65       11.38     13.86 o
 -13   5   4      194.53      196.72     22.41 o
 -11   5   4      126.28      132.28     14.16 o
  -9   5   4     1515.87     1501.36     33.21 o
  -7   5   4     1497.89     1574.47     28.49 o
  -5   5   4     1720.11     1840.69     30.78 o
  -3   5   4       18.08       43.05      6.79 o
  -1   5   4      474.78      641.27     15.16 o
   1   5   4       47.50       43.13      6.54 o
   3   5   4     2651.49     2830.80     44.93 o
   5   5   4      615.35      611.81     21.00 o
   7   5   4      641.99      647.77     26.26 o
   9   5   4      639.52      689.73     28.92 o
  11   5   4       33.62       55.60     19.72 o
  13   5   4      268.54      235.52     36.01 o
 -16   6   4      171.57      154.46     31.37 o
 -14   6   4      530.02      527.99     33.57 o
 -12   6   4     2739.93     2603.66     49.04 o
 -10   6   4      950.88      967.62     29.64 o
  -8   6   4     1883.19     1810.62     37.63 o
  -6   6   4     2114.90     2140.27     32.45 o
  -4   6   4       36.20       34.02      8.94 o
  -2   6   4     2285.45     2247.65     33.10 o
   0   6   4     7700.58     7682.75     67.49 o
   2   6   4     6785.60     6889.82     59.84 o
   4   6   4     1737.61     1685.08     32.80 o
   6   6   4      221.24      206.60     16.38 o
   8   6   4      884.26      871.80     27.46 o
  10   6   4     1147.83     1314.62     50.33 o
  12   6   4      448.20      455.15     37.42 o
 -15   7   4      201.56      184.77     28.53 o
 -13   7   4        7.56       13.94     13.04 o
 -11   7   4        0.15        0.66     10.99 o
  -9   7   4      645.25      600.28     26.07 o
  -7   7   4       19.54       28.31      9.48 o
  -5   7   4      119.51       95.56     10.31 o
  -3   7   4      592.14      592.74     24.93 o
  -1   7   4        0.23        4.31      6.08 o
   1   7   4      771.68      761.98     22.02 o
   3   7   4        0.76        4.18      6.73 o
   5   7   4       38.58       23.88      9.83 o
   7   7   4       69.07       60.49     12.06 o
   9   7   4      243.95      235.77     24.02 o
  11   7   4       27.94       29.39     18.16 o
 -14   8   4      442.42      495.39     47.48 o
 -12   8   4     1008.85      992.39     36.32 o
 -10   8   4     2790.33     2691.58     53.43 o
  -8   8   4     1375.07     1490.18     38.50 o
  -6   8   4      223.72      288.51     18.06 o
  -4   8   4      211.35      218.27     16.64 o
  -2   8   4      453.63      451.10     19.09 o
   0   8   4     1800.84     1857.44     34.41 o
   2   8   4     1007.88     1021.11     27.05 o
   4   8   4     1380.21     1342.28     35.43 o
   6   8   4     2641.72     2623.82     51.05 o
   8   8   4     1010.77     1012.79     46.09 o
  10   8   4      284.50      317.76     44.55 o
 -13   9   4       16.92       11.11     16.79 o
 -11   9   4       79.15       83.72     16.70 o
  -9   9   4      158.71      187.44     20.06 o
  -7   9   4       71.32       68.95     14.45 o
  -5   9   4      254.21      327.02     18.57 o
  -3   9   4      321.37      297.13     23.12 o
  -1   9   4        1.58        1.98      7.86 o
   1   9   4        4.44        0.00      7.69 o
   3   9   4       28.90       32.43     11.91 o
   5   9   4       70.11       65.60     14.35 o
   7   9   4       86.29       69.37     15.55 o
   9   9   4      199.20      136.20     43.28 o
 -10  10   4      246.22      282.56     28.00 o
  -8  10   4      330.64      310.41     24.89 o
  -6  10   4      873.81      875.57     34.72 o
  -4  10   4     1569.26     1558.23     35.62 o
  -2  10   4      453.22      465.62     22.52 o
   0  10   4        5.74        8.37      8.93 o
   2  10   4     1106.57     1162.45     36.79 o
   4  10   4     1943.38     1932.73     50.21 o
   6  10   4      442.27      483.69     30.53 o
  -7  11   4       67.66       84.81     27.74 o
  -5  11   4       18.82        6.42     13.55 o
  -3  11   4      165.43      133.08     15.69 o
  -1  11   4       16.13       18.48     10.89 o
   1  11   4       51.71       70.62     13.42 o
   3  11   4       26.48       25.00     15.32 o
 -19   1   5       14.53       36.50     22.73 o
 -17   1   5      268.18      311.34     31.90 o
 -15   1   5     1816.36     1800.45     62.61 o
 -13   1   5     4329.83     4343.02     63.68 o
 -11   1   5     2416.85     2386.48     42.80 o
  -9   1   5     1338.70     1345.62     26.07 o
  -7   1   5     5642.73     5620.77     62.97 o
  -5   1   5      592.50      540.39     14.57 o
  -3   1   5      346.59      568.28     16.92 o
  -1   1   5    12451.52    12563.61     98.88 o
   1   1   5    34159.29    35430.23    218.44 o
   3   1   5    13278.09    13169.79    100.66 o
   5   1   5      508.65      410.76     18.91 o
   7   1   5       79.91       57.78     10.69 o
   9   1   5     1727.64     1703.41     39.53 o
  11   1   5     1907.67     1982.16     67.22 o
  13   1   5      196.46      184.96     39.02 o
 -18   2   5      157.95      144.74     22.52 o
 -16   2   5       84.83       59.33     16.75 o
 -14   2   5      738.89      720.14     28.75 o
 -12   2   5        8.33        6.07      8.94 o
 -10   2   5      618.72      629.97     20.79 o
  -8   2   5      568.03      613.95     17.78 o
  -6   2   5      110.99      110.70      7.62 o
  -4   2   5     2782.58     2805.41     43.55 o
  -2   2   5      675.20      789.02     18.35 o
   0   2   5       32.96       37.06      6.45 o
   2   2   5     2711.00     2782.60     31.41 o
   4   2   5      224.49      237.67     13.25 o
   6   2   5     2235.36     2329.73     42.65 o
   8   2   5      103.61       83.48     12.23 o
  10   2   5     1047.80     1115.39     34.82 o
  12   2   5       49.30       59.12     14.12 o
  14   2   5      241.48      200.71     32.07 o
 -19   3   5      422.83      415.96     53.86 o
 -17   3   5      562.92      552.74     33.90 o
 -15   3   5     1569.54     1578.33     46.81 o
 -13   3   5     1441.01     1436.31     41.94 o
 -11   3   5     1266.20     1258.70     37.26 o
  -9   3   5      759.94      668.31     18.26 o
  -7   3   5      305.06      238.07     11.55 o
  -5   3   5    10551.27    10533.71     79.57 o
  -3   3   5    17033.88    17197.71    112.16 o
  -1   3   5      323.53      244.22     10.52 o
   1   3   5      408.52      289.53     14.95 o
   3   3   5     7505.96     7491.40     63.58 o
   5   3   5    10206.27    10129.93     91.74 o
   7   3   5     4674.69     4625.12     65.72 o
   9   3   5      165.23      169.73     16.86 o
  11   3   5       50.73       47.98     13.49 o
  13   3   5      250.44      268.24     39.23 o
 -18   4   5        5.74       15.88     18.65 o
 -16   4   5        2.54        3.69     16.66 o
 -14   4   5       91.46      103.48     19.52 o
 -12   4   5       32.75        7.71     11.26 o
 -10   4   5      401.83      379.51     18.37 o
  -8   4   5       30.67       21.64      7.15 o
  -6   4   5     1754.91     1759.34     28.64 o
  -4   4   5       16.57        8.87      5.58 o
  -2   4   5      400.54      352.19     12.16 o
   0   4   5       30.26       41.26      6.40 o
   2   4   5       12.25        3.92      4.81 o
   4   4   5      194.33      221.30     13.48 o
   6   4   5       79.79       98.60     12.98 o
   8   4   5        2.00        0.00      8.22 o
  10   4   5       10.71       18.62     11.29 o
  12   4   5       13.82        0.00     16.03 o
  14   4   5        5.92       20.95     69.39 o
 -17   5   5      810.55      857.97     42.21 o
 -15   5   5      342.96      367.20     29.06 o
 -13   5   5      402.38      447.31     29.59 o
 -11   5   5     2290.62     2261.16     43.05 o
  -9   5   5     4808.85     4906.25     62.81 o
  -7   5   5     1291.58     1316.40     26.85 o
  -5   5   5       62.97       84.96      8.53 o
  -3   5   5     1608.15     1569.73     26.43 o
  -1   5   5    10888.05    10983.39     82.84 o
   1   5   5     5383.83     5472.45     53.02 o
   3   5   5     1656.88     1670.06     31.12 o
   5   5   5     2389.80     2357.72     45.87 o
   7   5   5     2062.92     1958.39     54.26 o
   9   5   5      522.48      461.59     26.09 o
  11   5   5       86.73      119.84     22.80 o
  13   5   5      264.31      292.89     38.14 o
 -16   6   5      101.72       63.58     19.80 o
 -14   6   5       22.10       19.99     14.79 o
 -12   6   5      262.79      220.01     18.50 o
 -10   6   5      196.00      194.84     17.04 o
  -8   6   5      124.66      106.23     12.92 o
  -6   6   5      165.03      190.39     13.00 o
  -4   6   5       40.90       38.70      7.49 o
  -2   6   5       58.88       56.48      8.28 o
   0   6   5       77.58       70.25      9.08 o
   2   6   5       67.75       49.69      8.74 o
   4   6   5      300.16      263.94     17.73 o
   6   6   5       52.40       40.26     10.02 o
   8   6   5      188.82      190.85     19.25 o
  10   6   5       36.84       20.66     14.86 o
  12   6   5       31.68       14.37     18.37 o
 -15   7   5      413.11      466.89     35.70 o
 -13   7   5      742.05      684.40     33.76 o
 -11   7   5     1427.06     1369.93     38.11 o
  -9   7   5     1442.33     1398.87     36.36 o
  -7   7   5      472.29      432.58     22.58 o
  -5   7   5       31.69       20.70      7.33 o
  -3   7   5      472.99      481.06     18.78 o
  -1   7   5     4739.45     4671.28     53.90 o
   1   7   5     5734.86     5450.36     59.58 o
   3   7   5     2558.90     2418.15     45.68 o
   5   7   5     1652.16     1557.89     38.01 o
   7   7   5      152.06      161.07     17.21 o
   9   7   5        8.91       12.80     13.35 o
  11   7   5      356.94      339.26     34.95 o
 -14   8   5       12.51        0.00     15.47 o
 -12   8   5       32.60        0.00     11.89 o
 -10   8   5        4.70       13.60     11.28 o
  -8   8   5       83.06       90.88     17.09 o
  -6   8   5        9.56        0.00      9.74 o
  -4   8   5       29.66       15.85      8.02 o
  -2   8   5       42.70       47.42      9.24 o
   0   8   5       32.02        8.05      7.93 o
   2   8   5       35.43       41.17     10.57 o
   4   8   5       21.31       34.34     10.82 o
   6   8   5        3.29        1.71     11.19 o
   8   8   5       85.41       83.89     18.53 o
  10   8   5        0.09       22.32     30.41 o
 -13   9   5      290.07      259.33     28.55 o
 -11   9   5      525.16      506.70     29.42 o
  -9   9   5      818.63      745.88     48.40 o
  -7   9   5      591.56      637.29     43.37 o
  -5   9   5      438.78      485.70     21.96 o
  -3   9   5      922.47      970.69     28.39 o
  -1   9   5      778.55      737.21     29.56 o
   1   9   5      731.45      717.91     27.51 o
   3   9   5     1221.95     1282.72     72.79 o
   5   9   5      786.48      816.08     33.03 o
   7   9   5      748.75      730.96     35.49 o
 -10  10   5        7.06        0.00     13.79 o
  -8  10   5      112.14       93.30     16.56 o
  -6  10   5        5.02       15.36     11.97 o
  -4  10   5       11.36        0.00      9.16 o
  -2  10   5       14.88       13.05      9.83 o
   0  10   5      195.47      161.36     15.54 o
   2  10   5       11.22       15.36     10.93 o
   4  10   5        0.26        0.34     11.06 o
   6  10   5       43.44       12.75     14.81 o
  -7  11   5       65.04       30.16     18.15 o
  -5  11   5      296.93      336.19     30.23 o
  -3  11   5      796.96      859.03     33.25 o
  -1  11   5      905.29      891.11     33.12 o
   1  11   5      577.01      676.48     41.89 o
 -20   0   6      197.09      256.74     65.64 o
 -18   0   6       31.63       66.13     24.03 o
 -16   0   6        7.68       16.31     16.07 o
 -14   0   6     2610.75     2585.72     71.44 o
 -12   0   6     7444.35     7312.79    127.26 o
 -10   0   6     3402.50     3434.45     71.98 o
  -8   0   6      137.11      226.13     14.83 o
  -6   0   6      141.97       59.37     19.14 o
  -2   0   6    24072.51    25760.17    257.61 o
   0   0   6    10310.25    10115.58    106.49 o
   2   0   6       94.42       45.28      8.40 o
   4   0   6     1874.74     1893.18     74.84 o
   6   0   6     4795.38     4835.99     94.56 o
   8   0   6      297.57      300.78     49.34 o
  10   0   6      308.46      327.87     32.85 o
  12   0   6      616.65      603.34     43.19 o
 -19   1   6      281.67      232.18     26.34 o
 -17   1   6       25.72       46.12     22.85 o
 -15   1   6      644.56      662.42     29.17 o
 -13   1   6      465.52      456.56     23.17 o
 -11   1   6      117.13      131.16     13.50 o
  -9   1   6     2200.37     2348.53     35.38 o
  -7   1   6     1261.69     1389.52     23.93 o
  -5   1   6       38.10       33.96      5.51 o
  -3   1   6     3030.32     3349.23     64.38 o
  -1   1   6     1708.87     1922.82     28.47 o
   1   1   6      354.21      421.82     12.99 o
   3   1   6      218.02      213.45     15.04 o
   5   1   6      162.25      132.25     13.59 o
   7   1   6      706.19      637.11     26.19 o
   9   1   6      139.30      132.70     15.67 o
  11   1   6      662.20      654.84     33.38 o
  13   1   6       44.77       44.32     16.78 o
 -18   2   6     1095.07     1054.23     44.39 o
 -16   2   6     2408.49     2325.98     58.17 o
 -14   2   6      845.12      839.90     35.03 o
 -12   2   6      413.11      448.72     23.94 o
 -10   2   6      180.47      176.55     14.18 o
  -8   2   6     2495.26     2371.83     30.32 o
  -6   2   6     4585.51     4442.72     52.33 o
  -4   2   6     1435.80     1453.53     23.09 o
  -2   2   6     8517.19     8392.06     66.70 o
   0   2   6    10315.09    10339.81     79.06 o
   2   2   6    11634.19    11614.07     85.88 o
   4   2   6     3151.21     3052.50     49.45 o
   6   2   6      270.18      234.33     17.86 o
   8   2   6      859.55      778.58     32.80 o
  10   2   6      241.85      249.02     20.97 o
  12   2   6      198.07      226.24     21.52 o
  14   2   6      383.01      489.98     66.31 o
 -19   3   6       28.08       34.30     17.76 o
 -17   3   6        0.12        0.00     13.18 o
 -15   3   6       12.41        6.69     13.13 o
 -13   3   6      194.17      165.28     19.30 o
 -11   3   6       16.85       12.46     10.73 o
  -9   3   6      961.49      929.80     24.20 o
  -7   3   6       33.04       23.05      5.10 o
  -5   3   6      306.53      330.89     14.46 o
  -3   3   6      833.13      850.25     17.02 o
  -1   3   6        1.97        2.21      4.64 o
   1   3   6      260.41      268.45     11.50 o
   3   3   6     1729.41     1703.57     32.16 o
   5   3   6       95.35       93.19     12.86 o
   7   3   6      581.86      598.38     26.73 o
   9   3   6       22.66       57.87     13.92 o
  11   3   6        0.25        0.00     11.69 o
  13   3   6        0.25        2.30     16.00 o
 -18   4   6      210.79      261.71     31.77 o
 -16   4   6      738.09      853.39     40.20 o
 -14   4   6     1534.94     1538.70     46.73 o
 -12   4   6      118.86      127.40     18.06 o
 -10   4   6      745.85      768.56     24.49 o
  -8   4   6     1547.85     1565.51     32.17 o
  -6   4   6     5318.09     5319.77     59.17 o
  -4   4   6    14250.83    13537.95    101.82 o
  -2   4   6     1932.35     1907.86     28.32 o
   0   4   6     2025.17     2040.59     29.34 o
   2   4   6     3692.71     3748.11     54.63 o
   4   4   6     1348.71     1219.76     29.23 o
   6   4   6      997.02      941.65     30.94 o
   8   4   6      938.98      911.14     33.33 o
  10   4   6      941.35     1014.61     42.44 o
  12   4   6      369.57      379.27     66.87 o
 -17   5   6      157.88      139.57     22.23 o
 -15   5   6       37.17       15.83     15.59 o
 -13   5   6        5.67        5.84     12.25 o
 -11   5   6       13.77       14.29      9.26 o
  -9   5   6      101.44       89.35     12.00 o
  -7   5   6      320.10      351.83     20.30 o
  -5   5   6      299.94      334.36     14.44 o
  -3   5   6      181.30      210.51     12.38 o
  -1   5   6      687.83      694.97     19.41 o
   1   5   6        1.56        6.34      6.55 o
   3   5   6      196.87      203.11     14.17 o
   5   5   6      372.80      380.00     22.33 o
   7   5   6        4.79       10.17     11.98 o
   9   5   6       87.98       79.60     19.61 o
  11   5   6      165.15      132.75     25.31 o
 -16   6   6       56.41       56.66     18.66 o
 -14   6   6      576.18      518.99     33.93 o
 -12   6   6     3918.72     3837.38     84.47 o
 -10   6   6      530.53      536.68     24.90 o
  -8   6   6        6.73       20.94      9.43 o
  -6   6   6      606.19      596.32     19.54 o
  -4   6   6      957.78      882.53     22.61 o
  -2   6   6     4284.06     4271.62     63.08 o
   0   6   6     5700.75     5740.81     59.14 o
   2   6   6     6697.87     6505.66     76.18 o
   4   6   6     3516.69     3416.76     54.37 o
   6   6   6       71.31       61.89     14.00 o
   8   6   6      205.95      178.50     20.96 o
  10   6   6      554.66      631.34     46.96 o
 -15   7   6        0.48        0.00     15.99 o
 -13   7   6        6.32        1.27     13.86 o
 -11   7   6        3.15       13.44     11.47 o
  -9   7   6      507.86      428.69     23.88 o
  -7   7   6       89.80       88.31     13.65 o
  -5   7   6       17.92       14.80      7.70 o
  -3   7   6      196.28      146.23     12.73 o
  -1   7   6       48.30       33.50      8.52 o
   1   7   6     1104.61     1056.72     31.27 o
   3   7   6      157.86      168.38     15.93 o
   5   7   6      299.57      306.23     21.50 o
   7   7   6      270.01      269.20     24.94 o
   9   7   6       35.31       21.62     15.71 o
 -14   8   6      819.89      869.53     55.61 o
 -12   8   6      502.36      520.79     46.76 o
 -10   8   6      346.44      346.19     23.71 o
  -8   8   6      371.23      364.17     25.26 o
  -6   8   6     1317.45     1308.08     39.89 o
  -4   8   6     2632.21     2588.61     44.14 o
  -2   8   6     1178.21     1188.87     29.16 o
   0   8   6     1224.92     1280.31     32.44 o
   2   8   6      883.87      857.37     31.51 o
   4   8   6      643.07      718.40     30.31 o
   6   8   6      766.48      824.75     36.13 o
   8   8   6      211.03      197.22     27.96 o
 -13   9   6      222.14      194.33     29.64 o
 -11   9   6      125.88       88.20     16.16 o
  -9   9   6      569.35      516.28     28.85 o
  -7   9   6      454.36      441.13     26.85 o
  -5   9   6      324.10      287.33     22.60 o
  -3   9   6     1394.26     1331.70     38.37 o
  -1   9   6        2.96        4.21      9.21 o
   1   9   6      335.61      315.72     22.91 o
   3   9   6      174.85      186.07     18.31 o
   5   9   6      159.24      154.77     18.07 o
   7   9   6        3.99        0.00     14.31 o
 -10  10   6       65.45       68.87     18.61 o
  -8  10   6      259.19      205.37     21.35 o
  -6  10   6      460.69      493.13     29.00 o
  -4  10   6      859.03      932.23     35.27 o
  -2  10   6     1230.89     1278.00     34.58 o
   0  10   6      653.31      674.97     30.98 o
   2  10   6      721.11      772.84     33.68 o
   4  10   6      370.84      393.61     31.73 o
  -5  11   6      105.47       64.86     20.80 o
  -3  11   6        0.75        0.00     11.45 o
  -1  11   6        2.23        0.00     15.47 o
 -19   1   7      682.27      681.78     38.86 o
 -17   1   7      631.20      642.93     35.95 o
 -15   1   7       70.16       73.52     16.57 o
 -13   1   7      584.35      574.63     26.54 o
 -11   1   7     3041.41     2872.34     48.80 o
  -9   1   7     3285.08     3235.04     43.96 o
  -7   1   7     2359.49     2334.59     34.78 o
  -5   1   7     2793.60     2750.65     32.58 o
  -3   1   7    10341.04    10555.90     75.74 o
  -1   1   7    11420.53    11653.87     92.92 o
   1   1   7     2130.20     2120.62     34.60 o
   3   1   7     1283.30     1185.24     38.96 o
   5   1   7     1949.72     1916.60     42.10 o
   7   1   7      411.92      411.68     24.04 o
   9   1   7      170.37      173.68     18.79 o
  11   1   7      773.33      823.05     40.93 o
  13   1   7      836.12      868.89     59.67 o
 -18   2   7       15.31        3.32     16.26 o
 -16   2   7       15.46       16.51     14.43 o
 -14   2   7       11.66       25.39     14.68 o
 -12   2   7        4.44        8.96      9.73 o
 -10   2   7      520.47      532.55     22.11 o
  -8   2   7      609.50      612.13     21.96 o
  -6   2   7     1775.72     1841.53     34.53 o
  -4   2   7     1965.24     2024.65     29.81 o
  -2   2   7     1645.53     1893.33     28.94 o
   0   2   7      135.64      151.92     12.64 o
   2   2   7      396.89      455.37     21.03 o
   4   2   7       32.40       16.97      8.64 o
   6   2   7      109.74      122.94     15.09 o
   8   2   7       66.35       44.59     14.41 o
  10   2   7       41.57       48.39     14.39 o
  12   2   7        0.98        5.12     13.05 o
 -19   3   7      635.37      672.48     42.62 o
 -17   3   7     1400.29     1496.18     50.02 o
 -15   3   7      817.49      832.75     37.71 o
 -13   3   7        5.20       16.49     12.06 o
 -11   3   7      516.16      581.24     28.70 o
  -9   3   7     3160.49     3171.76     47.82 o
  -7   3   7     1680.13     1596.18     27.95 o
  -5   3   7     7561.57     7521.37     62.41 o
  -3   3   7    15546.12    15502.14    128.66 o
  -1   3   7     3260.09     3207.85     39.81 o
   1   3   7      342.02      292.73     15.63 o
   3   3   7      555.07      548.12     26.38 o
   5   3   7     1674.18     1666.84     40.27 o
   7   3   7     2221.16     2179.07     48.54 o
   9   3   7      592.14      574.20     30.01 o
  11   3   7      207.18      218.90     22.61 o
 -18   4   7      181.77      174.85     25.11 o
 -16   4   7       11.47       11.47     15.61 o
 -14   4   7      218.89      210.85     22.66 o
 -12   4   7      200.56      189.46     26.37 o
 -10   4   7        4.76        9.25      7.84 o
  -8   4   7      938.68      935.69     39.81 o
  -6   4   7     1390.11     1397.91     27.75 o
  -4   4   7      226.94      241.64     13.76 o
  -2   4   7      504.16      519.96     16.78 o
   0   4   7       45.27       28.46      7.80 o
   2   4   7       92.02       89.78     12.02 o
   4   4   7      605.03      571.81     32.78 o
   6   4   7        0.63        0.00      9.38 o
   8   4   7      263.21      250.97     21.54 o
  10   4   7        2.16        3.42     12.38 o
  12   4   7       39.07        9.09     42.98 o
 -17   5   7      115.66      110.72     20.97 o
 -15   5   7      655.18      657.27     47.26 o
 -13   5   7     1431.89     1404.15     60.76 o
 -11   5   7      715.16      693.90     38.59 o
  -9   5   7      249.16      239.88     18.26 o
  -7   5   7     1382.89     1346.45     32.87 o
  -5   5   7     3973.81     3921.75     46.14 o
  -3   5   7     6444.74     6679.57     63.45 o
  -1   5   7     7227.88     7068.47     65.24 o
   1   5   7     1500.51     1456.87     38.71 o
   3   5   7       24.55       20.21      8.43 o
   5   5   7      111.02      123.94     16.64 o
   7   5   7      964.22     1048.79     37.21 o
   9   5   7     1297.47     1328.01     68.98 o
  11   5   7      385.75      452.50     33.78 o
 -16   6   7       42.96       16.74     19.83 o
 -14   6   7        0.63       21.85     14.32 o
 -12   6   7      224.31      216.24     23.47 o
 -10   6   7      305.76      294.73     20.94 o
  -8   6   7       29.09       20.11      9.71 o
  -6   6   7      451.77      432.99     19.88 o
  -4   6   7       54.24       41.97      8.42 o
  -2   6   7      603.57      603.32     20.47 o
   0   6   7        7.12       29.09      9.06 o
   2   6   7      206.63      201.24     17.63 o
   4   6   7       83.29       52.74     15.68 o
   6   6   7      431.46      366.69     27.73 o
   8   6   7        7.10        0.00     12.94 o
  10   6   7      112.49      103.20     22.31 o
 -15   7   7       74.76       88.45     21.68 o
 -13   7   7      427.74      425.22     32.65 o
 -11   7   7     1169.31     1063.60     35.89 o
  -9   7   7     1680.26     1612.79     40.93 o
  -7   7   7      903.35      933.75     32.29 o
  -5   7   7      183.59      246.72     15.47 o
  -3   7   7     1089.29     1191.13     28.53 o
  -1   7   7     4972.37     4737.72     61.70 o
   1   7   7     3493.30     3469.55     57.62 o
   3   7   7      325.51      399.60     23.70 o
   5   7   7       69.49       84.53     16.72 o
   7   7   7      141.41      142.14     20.58 o
   9   7   7      418.30      507.62     39.92 o
 -14   8   7        0.68       40.53     24.20 o
 -12   8   7       29.46       12.89     12.63 o
 -10   8   7      158.75      145.32     28.89 o
  -8   8   7        7.78       22.19     12.04 o
  -6   8   7      214.22      146.31     16.74 o
  -4   8   7       43.50       52.92     11.09 o
  -2   8   7      940.76      924.27     30.65 o
   0   8   7      329.40      325.29     23.93 o
   2   8   7       66.16       37.61     12.75 o
   4   8   7      567.42      552.50     28.28 o
   6   8   7       27.77        5.35     14.27 o
 -11   9   7       25.29       10.98     14.50 o
  -9   9   7      412.59      421.96     29.24 o
  -7   9   7     1574.45     1612.04     55.04 o
  -5   9   7     2329.89     2311.94     52.00 o
  -3   9   7     1325.31     1324.07     33.73 o
  -1   9   7      281.51      344.77     23.56 o
   1   9   7      244.39      307.17     22.69 o
   3   9   7      551.68      630.20     31.02 o
   5   9   7      303.75      285.00     30.92 o
  -8  10   7      161.61      140.93     21.42 o
  -6  10   7       74.25       47.12     17.02 o
  -4  10   7       11.24        0.00     11.88 o
  -2  10   7        1.11        3.78     10.03 o
   0  10   7      118.58      133.60     17.69 o
   2  10   7       15.09       23.36     15.08 o
 -18   0   8      338.41      376.38     70.85 o
 -16   0   8       60.77      102.79     31.48 o
 -14   0   8      641.34      708.87     42.11 o
 -12   0   8      464.03      417.43     31.79 o
 -10   0   8     1904.27     1860.58     55.18 o
  -8   0   8    10806.85    11165.29    126.06 o
  -6   0   8     8296.25     8644.02    101.34 o
  -4   0   8     1867.98     1836.41     36.76 o
  -2   0   8     1146.02      969.52     31.07 o
   0   0   8     7301.19     6994.15    112.91 o
   2   0   8     3924.67     4049.79    161.53 o
   4   0   8      425.88      425.85     33.14 o
   6   0   8      128.70      160.48     23.70 o
   8   0   8      121.72      119.09     24.73 o
  10   0   8     1268.65     1348.90     61.37 o
  12   0   8     1177.89     1138.81    106.63 o
 -19   1   8      245.96      216.80     29.98 o
 -17   1   8       16.27        0.00     14.03 o
 -15   1   8      446.40      422.91     29.07 o
 -13   1   8      289.34      264.16     22.74 o
 -11   1   8        4.14        3.93      8.63 o
  -9   1   8     1056.28     1099.49     29.22 o
  -7   1   8        0.15        3.00      5.67 o
  -5   1   8      382.25      402.26     15.51 o
  -3   1   8      219.27      275.27     13.09 o
  -1   1   8      624.95      738.61     19.36 o
   1   1   8       11.68       16.01      8.57 o
   3   1   8      848.78      862.95     29.42 o
   5   1   8       31.72       32.70     10.86 o
   7   1   8       24.62       16.28     11.93 o
   9   1   8       26.75       12.74     15.44 o
  11   1   8        2.45        0.00     14.18 o
 -18   2   8       35.44       35.02     17.17 o
 -16   2   8      453.21      494.45     32.50 o
 -14   2   8      900.15      877.08     44.19 o
 -12   2   8     1726.62     1649.65     60.37 o
 -10   2   8     1274.10     1279.38     37.85 o
  -8   2   8     4720.30     4507.13     55.95 o
  -6   2   8     8998.92     8848.68     70.65 o
  -4   2   8     1087.69     1040.39     22.48 o
  -2   2   8      741.86      755.12     21.36 o
   0   2   8     2528.19     2557.30     44.24 o
   2   2   8     3258.62     3216.97     54.21 o
   4   2   8      494.94      486.37     24.85 o
   6   2   8      233.46      234.83     20.47 o
   8   2   8     2753.28     2709.27     57.98 o
  10   2   8     1789.19     1840.78     51.26 o
 -19   3   8       63.30       36.73     27.94 o
 -17   3   8      372.52      395.45     31.58 o
 -15   3   8       64.34       67.53     18.53 o
 -13   3   8       25.03       18.86     12.48 o
 -11   3   8       22.47       17.48     10.58 o
  -9   3   8      145.97      170.56     15.24 o
  -7   3   8      137.99      153.89     11.80 o
  -5   3   8       23.79        9.27      6.95 o
  -3   3   8      180.09      173.08     11.17 o
  -1   3   8      351.71      352.45     19.37 o
   1   3   8     1023.07      958.24     37.07 o
   3   3   8      407.88      399.87     25.39 o
   5   3   8     1220.30     1126.93     35.72 o
   7   3   8       17.68       14.18     12.85 o
   9   3   8      330.31      387.38     33.39 o
  11   3   8      234.11      205.84     25.21 o
 -18   4   8      504.87      543.21     37.32 o
 -16   4   8     2420.24     2562.22     65.37 o
 -14   4   8     1037.29     1097.16     42.64 o
 -12   4   8      980.51      865.64     36.89 o
 -10   4   8       31.06       10.27     11.91 o
  -8   4   8     6593.94     6642.39     75.78 o
  -6   4   8    12693.80    12427.62    101.37 o
  -4   4   8     9883.74     9748.90     85.01 o
  -2   4   8      365.84      362.33     15.56 o
   0   4   8      165.19      161.58     17.61 o
   2   4   8      820.97      828.52     46.88 o
   4   4   8      573.98      593.36     27.81 o
   6   4   8     1381.59     1324.18     40.43 o
   8   4   8      881.56      911.42     40.64 o
  10   4   8      299.43      309.28     28.62 o
 -17   5   8      243.76      273.83     29.79 o
 -15   5   8      143.55      159.04     26.35 o
 -13   5   8        7.16        7.65     13.06 o
 -11   5   8      501.01      464.92     39.10 o
  -9   5   8        8.17        4.35      9.43 o
  -7   5   8     4597.79     4569.59     63.23 o
  -5   5   8      183.06      179.27     14.04 o
  -3   5   8     3853.22     3854.80     47.21 o
  -1   5   8     1220.53     1184.34     30.33 o
   1   5   8       80.53       60.51     11.95 o
   3   5   8     2237.15     2200.82     57.03 o
   5   5   8      538.24      520.59     53.13 o
   7   5   8      233.53      213.19     28.77 o
   9   5   8      142.69       93.77     18.25 o
 -16   6   8       29.92        7.08     17.98 o
 -14   6   8       30.35       26.89     15.78 o
 -12   6   8     2613.43     2513.93     63.18 o
 -10   6   8     3935.68     3863.46     69.30 o
  -8   6   8     1411.72     1457.88     37.58 o
  -6   6   8       11.48       16.32     10.08 o
  -4   6   8       58.40       57.51      9.94 o
  -2   6   8     7166.43     7129.79     76.32 o
   0   6   8     4114.43     4073.31     61.40 o
   2   6   8       14.78        0.00      8.69 o
   4   6   8       21.86       13.97     13.80 o
   6   6   8      894.03      950.78     53.38 o
   8   6   8     1758.14     1948.61     64.88 o
 -15   7   8       10.85        0.00     20.36 o
 -13   7   8       11.13        4.10     12.59 o
 -11   7   8        0.20        7.21     11.73 o
  -9   7   8      129.53      115.57     16.45 o
  -7   7   8       11.28        7.04     10.53 o
  -5   7   8        0.54        0.00      7.99 o
  -3   7   8       94.88       88.16     11.72 o
  -1   7   8      406.87      394.67     23.25 o
   1   7   8      507.42      457.95     25.34 o
   3   7   8      433.68      382.01     28.90 o
   5   7   8      629.75      633.56     46.15 o
   7   7   8       65.28       39.38     16.55 o
 -12   8   8       29.88       59.49     16.38 o
 -10   8   8      239.25      199.02     20.70 o
  -8   8   8     1610.08     1677.91     52.46 o
  -6   8   8     3021.88     3046.17     58.53 o
  -4   8   8     2419.65     2463.13     45.33 o
  -2   8   8      220.52      277.20     21.25 o
   0   8   8      109.94      170.24     18.27 o
   2   8   8      487.37      489.11     38.55 o
   4   8   8      712.41      733.93     40.97 o
   6   8   8      513.48      540.99     40.54 o
 -11   9   8        1.44        0.00     17.35 o
  -9   9   8        0.07        0.00     11.67 o
  -7   9   8       12.87        5.27     14.32 o
  -5   9   8        5.16        2.22     12.15 o
  -3   9   8       85.33       55.29     14.26 o
  -1   9   8       22.35       16.17     12.34 o
   1   9   8       93.16       92.44     18.09 o
   3   9   8        9.56       19.02     15.14 o
  -8  10   8      624.73      662.57     64.19 o
  -6  10   8      563.97      566.18     42.29 o
  -4  10   8      469.81      487.09     39.85 o
  -2  10   8      455.27      470.94     40.35 o
   0  10   8      222.33      253.24     23.68 o
 -19   1   9      180.74      180.18     65.89 o
 -17   1   9       62.45       59.24     24.03 o
 -15   1   9      143.70      171.76     21.66 o
 -13   1   9     1901.07     1865.18     49.69 o
 -11   1   9     4152.46     3997.78     69.70 o
  -9   1   9     4232.55     4027.95     64.99 o
  -7   1   9     3012.81     2864.54     37.70 o
  -5   1   9      761.24      734.32     23.52 o
  -3   1   9      956.21      927.41     19.95 o
  -1   1   9     3016.05     2966.66     50.70 o
   1   1   9     2350.71     2327.43     46.80 o
   3   1   9     1188.91     1260.88     45.10 o
   5   1   9      870.53      939.60     35.58 o
   7   1   9      814.26      758.20     34.64 o
   9   1   9     1160.21     1216.93     43.88 o
 -18   2   9        2.85        1.52     15.34 o
 -16   2   9      204.93      213.65     26.34 o
 -14   2   9        0.19        4.16     12.67 o
 -12   2   9       64.89       69.23     15.57 o
 -10   2   9      601.79      626.61     33.26 o
  -8   2   9       31.60       22.43      9.15 o
  -6   2   9     1767.28     1743.07     29.18 o
  -4   2   9      329.83      304.80     16.79 o
  -2   2   9     1140.35     1130.49     23.82 o
   0   2   9     2258.17     2241.51     68.56 o
   2   2   9       21.02       25.65     11.17 o
   4   2   9     2348.06     2310.13     64.11 o
   6   2   9      142.27      158.48     34.31 o
   8   2   9      771.02      746.96     35.56 o
  10   2   9      229.71      233.32     26.79 o
 -17   3   9      187.04      162.49     23.29 o
 -15   3   9      766.98      752.35     37.89 o
 -13   3   9     1090.82     1166.41     42.04 o
 -11   3   9     1493.46     1524.96     44.30 o
  -9   3   9     1391.39     1391.06     36.72 o
  -7   3   9     2094.63     2168.60     36.49 o
  -5   3   9     8165.99     8063.65     82.44 o
  -3   3   9     4534.99     4483.09     54.34 o
  -1   3   9       96.31       89.80     11.53 o
   1   3   9       11.06        8.72      9.85 o
   3   3   9     1598.24     1581.77     49.86 o
   5   3   9     3178.93     3196.81     68.25 o
   7   3   9     2258.90     2242.79     54.90 o
   9   3   9      350.90      384.41     29.18 o
 -18   4   9        3.35       11.79     21.08 o
 -16   4   9      170.36      148.56     21.98 o
 -14   4   9        2.13        1.24     12.51 o
 -12   4   9      377.05      339.75     26.96 o
 -10   4   9        0.86       15.63      9.73 o
  -8   4   9      116.54      101.06     13.67 o
  -6   4   9       58.86       53.31      9.59 o
  -4   4   9       65.64       71.76     10.39 o
  -2   4   9       81.11       56.04     10.08 o
   0   4   9       38.44       34.77     11.50 o
   2   4   9      103.79       90.60     15.74 o
   4   4   9      109.48       88.14     16.81 o
   6   4   9       74.01       50.01     14.36 o
   8   4   9        0.36        0.00     12.50 o
 -17   5   9       81.72       58.48     43.98 o
 -15   5   9      453.59      430.42     33.28 o
 -13   5   9     1816.98     1859.05     60.42 o
 -11   5   9      876.93      836.46     38.04 o
  -9   5   9       67.73       61.13     13.72 o
  -7   5   9     2707.51     2711.36     49.30 o
  -5   5   9     7653.39     7326.03     80.11 o
  -3   5   9     1129.79     1141.07     30.94 o
  -1   5   9      195.11      193.59     16.64 o
   1   5   9      243.35      300.54     24.19 o
   3   5   9     4114.30     3982.12     75.62 o
   5   5   9     2012.66     2056.30     61.60 o
   7   5   9       46.15       75.84     18.28 o
 -16   6   9       12.66       25.18     28.87 o
 -14   6   9       14.30       10.83     13.91 o
 -12   6   9       25.65       26.14     14.18 o
 -10   6   9        0.28        0.71     10.17 o
  -8   6   9       75.34       50.24     12.78 o
  -6   6   9      256.68      303.33     21.29 o
  -4   6   9       40.38       37.51      9.82 o
  -2   6   9      377.08      359.84     23.69 o
   0   6   9      360.47      320.05     24.03 o
   2   6   9      121.37      105.34     34.60 o
   4   6   9      694.45      742.44     51.08 o
   6   6   9       55.94        3.78     16.90 o
 -13   7   9      904.05      969.99     54.31 o
 -11   7   9     1327.64     1350.81     41.17 o
  -9   7   9     1504.41     1514.72     70.78 o
  -7   7   9     1591.01     1687.28     43.32 o
  -5   7   9      616.39      693.63     27.01 o
  -3   7   9      172.29      178.11     16.93 o
  -1   7   9      283.98      301.41     22.08 o
   1   7   9      791.67      798.81     32.02 o
   3   7   9     1071.00     1143.06     48.87 o
   5   7   9      672.61      578.52     36.08 o
 -12   8   9      100.22       74.30     20.78 o
 -10   8   9       26.37        0.00     13.10 o
  -8   8   9      338.06      306.85     28.70 o
  -6   8   9       60.88       44.49     13.95 o
  -4   8   9      621.27      560.03     28.35 o
  -2   8   9        2.61        0.00     10.76 o
   0   8   9       60.93       35.76     12.19 o
   2   8   9       63.27       65.22     16.37 o
   4   8   9       18.74       14.17     17.21 o
  -9   9   9      788.20      663.55     40.64 o
  -7   9   9      780.56      824.33     36.44 o
  -5   9   9      822.01      954.54     42.40 o
  -3   9   9      464.10      490.02     28.30 o
  -1   9   9      164.32      122.46     16.60 o
   1   9   9      176.68      229.36     27.88 o
 -18   0  10      559.78      687.79     65.25 o
 -16   0  10      145.22      182.36     36.90 o
 -14   0  10     1249.04     1329.05     74.80 o
 -12   0  10     2437.18     2410.43     70.17 o
 -10   0  10     2528.49     2348.04     65.36 o
  -8   0  10     1497.49     1431.88     51.14 o
  -6   0  10       39.72       27.51     18.90 o
  -4   0  10     1082.45     1156.35     33.31 o
  -2   0  10     2699.30     2714.29    130.95 o
   0   0  10     2109.43     2223.24     71.59 o
   2   0  10     2154.09     2091.60     90.86 o
   4   0  10     3244.22     3078.27    102.79 o
   6   0  10     1210.05     1225.88     59.92 o
   8   0  10        4.07        0.00     17.96 o
 -17   1  10       14.62        0.00     17.46 o
 -15   1  10        1.07        0.00     11.97 o
 -13   1  10      130.96      106.76     18.80 o
 -11   1  10      643.77      651.04     31.65 o
  -9   1  10      306.62      324.54     23.67 o
  -7   1  10      403.03      413.78     21.67 o
  -5   1  10      431.76      422.93     18.14 o
  -3   1  10      265.60      291.38     17.22 o
  -1   1  10      125.36       90.04     13.86 o
   1   1  10      241.75      272.53     27.94 o
   3   1  10       59.16       50.33     13.18 o
   5   1  10        2.61        8.19     12.04 o
   7   1  10       32.48       21.20     18.23 o
   9   1  10       35.02       45.60     17.82 o
 -18   2  10       54.06       82.94     25.81 o
 -16   2  10      518.82      485.51     37.28 o
 -14   2  10      827.51      871.51     39.58 o
 -12   2  10     3927.66     3827.76     94.09 o
 -10   2  10     3263.99     3359.42     74.00 o
  -8   2  10      257.55      245.10     25.12 o
  -6   2  10     1037.90     1072.04     24.73 o
  -4   2  10     3888.11     3914.42     54.71 o
  -2   2  10     3064.35     2939.68     58.07 o
   0   2  10        7.52        7.19     10.48 o
   2   2  10        8.92        3.12     10.49 o
   4   2  10     2967.75     2929.42     60.64 o
   6   2  10     4095.66     4131.72     75.74 o
   8   2  10     1143.92     1146.58     60.30 o
 -17   3  10       19.79       25.91     16.70 o
 -15   3  10      477.89      416.30     31.16 o
 -13   3  10      720.93      761.77     36.99 o
 -11   3  10      104.50      106.49     17.36 o
  -9   3  10     1713.33     1716.10     56.40 o
  -7   3  10     1640.23     1658.31     36.88 o
  -5   3  10     1271.86     1273.57     27.23 o
  -3   3  10     4053.09     4028.27     57.02 o
  -1   3  10       44.23       44.31     13.33 o
   1   3  10     1229.64     1126.42     39.59 o
   3   3  10       89.54       78.60     16.68 o
   5   3  10      579.97      619.17     36.12 o
   7   3  10      236.79      253.61     25.25 o
 -16   4  10      590.00      622.14     38.42 o
 -14   4  10        5.33        0.00     12.52 o
 -12   4  10       41.33       33.57     14.47 o
 -10   4  10     5151.36     5191.12     99.32 o
  -8   4  10     4626.62     4719.42     66.05 o
  -6   4  10       14.57       11.27      8.70 o
  -4   4  10        7.73        1.41      8.17 o
  -2   4  10     1392.95     1421.93     34.70 o
   0   4  10     5209.02     5135.73     84.69 o
   2   4  10     2682.68     2550.57     69.26 o
   4   4  10      110.16      112.20     18.95 o
   6   4  10      347.75      397.76     31.21 o
   8   4  10      608.22      743.55     61.37 o
 -15   5  10      740.67      653.16     45.77 o
 -13   5  10      819.76      841.67     44.39 o
 -11   5  10      546.63      538.53     33.51 o
  -9   5  10     2135.05     2095.26     49.73 o
  -7   5  10      583.24      549.27     26.10 o
  -5   5  10     1144.53     1109.11     30.36 o
  -3   5  10      704.70      777.49     28.23 o
  -1   5  10      192.86      172.74     35.43 o
   1   5  10        0.68        0.00     11.20 o
   3   5  10       29.78       22.26     12.09 o
   5   5  10      120.61       98.37     17.81 o
   7   5  10        1.03        0.00     16.06 o
 -14   6  10      677.25      759.41     55.64 o
 -12   6  10     1877.48     1925.10     62.06 o
 -10   6  10     1664.42     1707.11     48.35 o
  -8   6  10     1429.53     1408.66     39.52 o
  -6   6  10      445.96      466.53     25.74 o
  -4   6  10       12.83        2.18     10.29 o
  -2   6  10     1081.98     1058.19     38.33 o
   0   6  10     1580.32     1647.65     48.93 o
   2   6  10      447.12      506.81     32.69 o
   4   6  10      775.47      713.46     39.29 o
   6   6  10      696.76      675.91     88.22 o
 -13   7  10       54.64       56.86     22.22 o
 -11   7  10       67.58       53.26     21.12 o
  -9   7  10        4.72       16.22     14.45 o
  -7   7  10      574.81      537.79     34.63 o
  -5   7  10       35.57       26.42     15.64 o
  -3   7  10      485.04      458.72     25.93 o
  -1   7  10      216.50      234.85     20.89 o
   1   7  10       26.55       57.63     14.51 o
   3   7  10       45.63       39.14     15.22 o
 -10   8  10      751.29      824.36     46.63 o
  -8   8  10      849.84      884.95     38.12 o
  -6   8  10      356.88      361.25     28.75 o
  -4   8  10      260.34      350.19     28.27 o
  -2   8  10      120.99      151.37     22.09 o
   0   8  10      584.56      620.11     35.86 o
   2   8  10     1280.61     1339.23     76.07 o
  -7   9  10       49.55       48.50     26.61 o
  -5   9  10      135.43      114.75     31.67 o
  -3   9  10       50.33       70.63     19.86 o
 -17   1  11      425.65      467.02     51.33 o
 -15   1  11      894.33      869.21     48.34 o
 -13   1  11     1266.55     1286.54     45.43 o
 -11   1  11      709.61      724.89     34.25 o
  -9   1  11     1276.14     1264.72     46.24 o
  -7   1  11     2213.63     2139.49     41.56 o
  -5   1  11      434.80      474.06     23.89 o
  -3   1  11      156.22      154.89     22.63 o
  -1   1  11     2369.09     2241.35     49.53 o
   1   1  11     4115.97     3982.22     69.57 o
   3   1  11     1953.26     1964.00     50.42 o
   5   1  11      458.09      498.50     31.34 o
   7   1  11      185.20      236.92     25.87 o
 -16   2  11       90.08       38.63     24.36 o
 -14   2  11      106.81      106.42     20.49 o
 -12   2  11        4.71        9.89     14.01 o
 -10   2  11       10.80        0.00     14.05 o
  -8   2  11       43.63       51.40     12.82 o
  -6   2  11       22.05       17.30      8.22 o
  -4   2  11       13.60       16.31     10.72 o
  -2   2  11       52.54       40.18     13.81 o
   0   2  11      281.19      243.51     23.52 o
   2   2  11        7.29       21.30     13.19 o
   4   2  11      481.46      471.64     31.22 o
   6   2  11       23.21       16.59     14.32 o
 -17   3  11     1061.22     1182.43     65.27 o
 -15   3  11     2657.57     2729.72     68.88 o
 -13   3  11      306.79      266.10     34.39 o
 -11   3  11       15.88       23.07     13.04 o
  -9   3  11      916.12     1005.57     53.15 o
  -7   3  11     3624.76     3661.31     57.19 o
  -5   3  11     2101.47     2111.77     42.09 o
  -3   3  11      120.70       97.42     15.82 o
  -1   3  11      444.05      523.83     33.66 o
   1   3  11     3590.77     3568.26     74.12 o
   3   3  11     1803.76     1762.66     53.91 o
   5   3  11      191.38      188.40     33.99 o
   7   3  11      311.31      293.07     43.59 o
 -16   4  11       93.44       56.39     41.64 o
 -14   4  11        7.27       30.74     15.49 o
 -12   4  11      298.00      287.48     27.40 o
 -10   4  11      151.32      149.56     20.98 o
  -8   4  11      616.32      682.35     28.29 o
  -6   4  11      981.52      955.52     30.66 o
  -4   4  11      227.05      288.07     21.41 o
  -2   4  11      704.98      741.56     34.50 o
   0   4  11        0.87        6.80     15.31 o
   2   4  11      357.60      358.46     29.02 o
   4   4  11      269.76      267.92     26.43 o
   6   4  11        8.74        0.00     20.49 o
 -15   5  11      489.55      518.85     46.93 o
 -13   5  11     1660.47     1679.58     59.87 o
 -11   5  11     1844.75     1873.52     59.84 o
  -9   5  11      252.25      294.11     24.41 o
  -7   5  11        6.46        5.83     11.32 o
  -5   5  11      228.10      214.96     20.73 o
  -3   5  11     1901.35     1938.50     43.44 o
  -1   5  11     2871.31     2708.48     62.86 o
   1   5  11     1153.79     1190.69     46.76 o
   3   5  11      500.72      523.75     52.56 o
   5   5  11      398.82      349.61     46.63 o
 -14   6  11       56.49       57.62     32.69 o
 -12   6  11       21.11       16.67     15.59 o
 -10   6  11       42.52       56.38     16.79 o
  -8   6  11      330.35      304.85     23.94 o
  -6   6  11      201.54      157.15     22.81 o
  -4   6  11      106.60       79.57     16.77 o
  -2   6  11      121.74       73.91     29.42 o
   0   6  11       58.19       81.21     22.63 o
   2   6  11      134.27       83.78     23.07 o
   4   6  11        0.30        0.00     19.79 o
 -11   7  11      769.41      775.05     43.27 o
  -9   7  11      766.06      793.16     35.35 o
  -7   7  11      324.74      392.08     30.30 o
  -5   7  11       36.31       46.60     19.83 o
  -3   7  11      550.36      549.93     29.68 o
  -1   7  11     1442.09     1581.20     69.96 o
   1   7  11      805.56      916.65     59.53 o
  -8   8  11      229.05      303.78     34.18 o
  -6   8  11      151.17      116.97     28.68 o
  -4   8  11       60.67       46.30     22.26 o
  -2   8  11      338.09      294.94     31.23 o
 -16   0  12       14.60       19.83     32.24 o
 -14   0  12     1134.90     1234.71    153.03 o
 -12   0  12     1808.97     1975.68    145.28 o
 -10   0  12     1051.38     1150.05     68.06 o
  -8   0  12      905.10     1135.47     76.43 o
  -6   0  12       17.88       33.46     22.01 o
  -4   0  12      280.15      225.17     28.71 o
  -2   0  12     2865.40     2775.46     85.24 o
   0   0  12     4093.67     4092.72    102.85 o
   2   0  12     1818.68     1846.04     80.55 o
   4   0  12      331.30      261.24     57.65 o
   6   0  12       82.72      126.70     45.48 o
 -17   1  12       41.99       50.69     35.24 o
 -15   1  12      106.74       74.55     24.42 o
 -13   1  12        7.22       11.00     19.83 o
 -11   1  12      849.09      789.25     37.03 o
  -9   1  12       10.89        1.44     13.82 o
  -7   1  12      717.10      632.52     26.34 o
  -5   1  12       76.79       63.67     15.07 o
  -3   1  12      409.56      404.21     28.04 o
  -1   1  12      899.49      862.57     38.56 o
   1   1  12        1.77        5.77     12.53 o
   3   1  12      597.08      552.16     33.26 o
   5   1  12      257.36      248.19     36.22 o
 -16   2  12      904.43      887.12     85.55 o
 -14   2  12      140.29      105.74     21.82 o
 -12   2  12      175.73      199.48     23.70 o
 -10   2  12      533.56      587.01     33.81 o
  -8   2  12      901.43      885.01     33.85 o
  -6   2  12     2960.90     2921.01     62.55 o
  -4   2  12     2347.18     2433.87     56.66 o
  -2   2  12     1178.72     1165.80     42.11 o
   0   2  12      786.34      790.30     38.20 o
   2   2  12      872.25      871.86     41.67 o
   4   2  12      803.97      789.66     42.37 o
 -15   3  12       80.31       89.91     21.67 o
 -13   3  12        0.01        0.00     14.73 o
 -11   3  12      119.51      111.92     22.81 o
  -9   3  12       47.85       58.16     16.79 o
  -7   3  12       25.42       13.30     12.91 o
  -5   3  12       68.68       48.35     18.16 o
  -3   3  12       96.99       81.45     17.79 o
  -1   3  12        5.70       18.41     14.03 o
   1   3  12      333.04      330.84     29.22 o
   3   3  12      108.20       83.70     22.60 o
   5   3  12        3.83        0.00     20.43 o
 -14   4  12     1430.49     1427.50     67.40 o
 -12   4  12     1017.44      955.96     43.52 o
 -10   4  12      113.78      104.36     20.67 o
  -8   4  12        8.46        0.00     11.79 o
  -6   4  12      438.53      449.86     31.20 o
  -4   4  12     3412.11     3418.01     69.39 o
  -2   4  12     1687.69     1712.66     50.74 o
   0   4  12      722.79      835.30     40.93 o
   2   4  12      872.67      890.47     43.28 o
   4   4  12      331.94      270.66     42.98 o
 -13   5  12       92.10       74.15     22.62 o
 -11   5  12        0.62        0.00     22.04 o
  -9   5  12       93.23       76.34     17.79 o
  -7   5  12      690.29      710.14     38.18 o
  -5   5  12       30.62        0.00     17.94 o
  -3   5  12      129.63      153.11     25.90 o
  -1   5  12        0.94        0.00     11.75 o
   1   5  12       11.83        6.07     15.27 o
   3   5  12       29.04       63.76     27.30 o
 -12   6  12      843.84      886.39     49.82 o
 -10   6  12       38.48       26.76     15.65 o
  -8   6  12       60.63       47.98     18.03 o
  -6   6  12     1409.41     1499.99     54.71 o
  -4   6  12     1565.22     1753.34     76.62 o
  -2   6  12     1146.45     1313.81     52.35 o
   0   6  12      437.18      385.09     56.49 o
  -9   7  12       56.68       51.06     20.66 o
  -7   7  12      224.27      155.79     37.24 o
  -5   7  12       36.63       59.85     21.73 o
  -3   7  12      223.80      277.83     33.54 o
  -1   7  12        0.19        0.00     14.60 o
 -15   1  13       14.44        6.83     21.98 o
 -13   1  13      570.28      639.60     44.42 o
 -11   1  13     1902.55     1999.93     64.96 o
  -9   1  13     1042.38     1089.09     48.17 o
  -7   1  13      157.00      266.57     51.23 o
  -5   1  13      685.01      691.12     50.22 o
  -3   1  13     3226.71     3048.27     67.44 o
  -1   1  13     2331.30     2311.30     61.13 o
   1   1  13      201.74      240.23     26.74 o
   3   1  13       81.73       92.48     27.57 o
 -14   2  13       44.66       33.52     23.62 o
 -12   2  13      542.77      447.53     33.18 o
 -10   2  13       95.44       88.28     20.48 o
  -8   2  13      877.58      852.02     97.19 o
  -6   2  13      587.97      552.10     43.49 o
  -4   2  13      289.17      262.51     25.85 o
  -2   2  13      637.69      581.48     34.86 o
   0   2  13       90.66      106.85     21.72 o
   2   2  13       53.11       37.69     18.24 o
 -15   3  13      502.84      556.75     49.18 o
 -13   3  13      240.85      259.31     28.16 o
 -11   3  13      154.51      133.84     23.19 o
  -9   3  13      266.33      329.44     32.14 o
  -7   3  13     1174.57     1268.80     67.97 o
  -5   3  13     3157.88     3233.93     85.40 o
  -3   3  13     1873.49     1757.96     52.56 o
  -1   3  13      312.14      256.99     28.68 o
   1   3  13      295.68      344.18     31.68 o
 -14   4  13       82.56       51.21     21.79 o
 -12   4  13      163.07      159.97     24.35 o
 -10   4  13      207.03      210.31     26.01 o
  -8   4  13       16.49        0.41     16.86 o
  -6   4  13       62.35       77.67     26.30 o
  -4   4  13       48.63       55.82     16.23 o
  -2   4  13      101.53       71.57     19.47 o
   0   4  13       88.44      111.37     21.50 o
 -11   5  13       33.15       15.95     24.40 o
  -9   5  13      861.35      960.19     67.04 o
  -7   5  13     1578.30     1747.04     57.21 o
  -5   5  13      775.96      777.76     54.89 o
  -3   5  13      504.88      559.59     35.22 o
  -1   5  13      815.43      788.06     77.44 o
 -10   6  13      102.84       74.98     34.40 o
  -8   6  13       72.88       69.73     25.66 o
  -6   6  13      378.08      396.52     39.25 o
  -4   6  13       75.42       90.38     46.32 o
  -2   6  13       96.19      114.05     27.20 o
 -14   0  14     2006.02     1958.65    109.92 o
 -12   0  14      526.63      596.56     62.57 o
 -10   0  14       11.14        0.00     29.26 o
  -6   0  14     3144.96     2930.57    138.45 o
  -4   0  14      702.28      844.22     73.68 o
  -2   0  14       13.09       35.07     27.27 o
   0   0  14      138.63      171.41     39.80 o
 -13   1  14        0.15        0.00     21.15 o
 -11   1  14      106.05       96.75     41.05 o
  -9   1  14      228.46      183.76     57.73 o
  -5   1  14      108.53       50.06     20.14 o
  -3   1  14        0.73        0.00     15.08 o
  -1   1  14       78.25      113.59     22.31 o
   1   1  14      122.91      144.17     31.23 o
 -12   2  14       79.24      104.34     28.25 o
 -10   2  14      469.04      440.19     55.88 o
  -6   2  14     2024.53     2109.87     76.94 o
  -4   2  14     1150.84     1209.31     49.32 o
  -2   2  14      610.88      700.45     39.84 o
   0   2  14      449.97      379.79     43.04 o
 -13   3  14      278.88      273.93     40.28 o
 -11   3  14      122.66       94.98     22.93 o
  -9   3  14       94.59       97.25     33.13 o
  -7   3  14       69.46       50.57     25.12 o
  -5   3  14      107.52       82.74     27.77 o
  -3   3  14        8.30       19.74     17.05 o
  -1   3  14      120.70      141.18     26.97 o
 -10   4  14     1994.33     1964.26    121.73 o
  -8   4  14      998.38      933.55     61.17 o
  -6   4  14      167.62      177.26     34.15 o
  -4   4  14      573.02      636.91     38.16 o
  -2   4  14      668.41      693.32    101.88 o
  -7   5  14      141.34      126.50     40.37 o
  -5   5  14        1.51        8.08     36.74 o
 -11   1  15      857.77      873.92    104.63 o
  -5   1  15      240.48      220.56     35.86 o
  -3   1  15      529.87      525.51     54.11 o
 -10   2  15       26.89       45.57     50.23 o
  -6   2  15      245.64      232.74     44.70 o
  -4   2  15      187.83      177.64     26.55 o
  -7   3  15     1119.01     1184.22    125.12 o
 
